# Supplementary material for: An agent-based model of leukocyte transendothelial migration during atherogenesis
Source: PLoS Comput Biol. 2017 May 25;13(5):e1005523. doi: 10.1371/journal.pcbi.1005523 (PMC5444619; doi:10.1371/journal.pcbi.1005523)
Supplement: S1 Table — (XLSX) [file pcbi.1005523.s001.xlsx]

## Sheet: Score
Rule Number (article)			1 (Bahra et al.)			2 (Breviario et al)			3 (Sheikh et al.)			4 (Bahra et al.)			5 (Bevilacqua et al.)			6 (Gonzales et al.)			7 (Bahra et al.)			8 (Breviario et al.)			9 (Melder et al. & Munn et al.)						10 (Hayenga et al.)			11 ( Hayenga et al.)			12 (Stroka et al.)			13 (Hatanaka et al.)			14 ( Hatanaka et al.)			15 ( Rafiq et al.)
1. Article agreement			5	5	7	5	5	5	7	5	9	5	5	7	5	5	5	5	5	7	5	5	5	5	5	5	7	7	7	7	7	7	7	5	7	7	5	7	7	5	7	0	0	0	0	0	0	5	5
2. Phsiological methods			4	4	4	6	4	2	4	4	4	4	4	4	4	4	2	4	4	2	4	4	2	6	4	2	2	2	2	4	4	4	4	4	4	4	4	4	2	4	2	4	4	6	4	4	6	4	4
3a. Same cell type			10	10	10	10	10	10	10	10	10	10	10	10	10	10	10	10	10	10	10	10	10	10	10	10	10	10	10	10	10	10	10	10	10	10	10	10	10	10	10	10	10	10	10	10	10	10	10
3b. Same organ			5	5	5	5	5	5	5	5	5	5	5	5	5	5	5	5	5	5	5	5	5	5	5	5	5	5	5	5	5	5	10	10	10	10	10	10	5	5	5	5	5	5	5	5	5	5	5
3c. Same species			10	10	10	10	10	10	10	10	10	10	10	10	10	10	10	10	10	10	10	10	10	10	10	10	10	10	10	10	10	10	10	10	10	10	10	10	10	10	10	10	10	10	10	10	10	10	10
3d. Same in vivo state			0	0	0	0	0	0	0	0	0	0	0	0	0	0	0	0	0	0	0	0	0	0	0	0	0	0	0	0	0	0	0	0	0	0	0	0	0	0	0	0	0	0	0	0	0	0	0
3. Similarity metric total:			6.25	6.25	6.25	6.25	6.25	6.25	6.25	6.25	6.25	6.25	6.25	6.25	6.25	6.25	6.25	6.25	6.25	6.25	6.25	6.25	6.25	6.25	6.25	6.25	6.25	6.25	6.25	6.25	6.25	6.25	7.5	7.5	7.5	7.5	7.5	7.5	6.25	6.25	6.25	6.25	6.25	6.25	6.25	6.25	6.25	6.25	6.25
4a. Numerical			10	10	10	10	10	10	10	10	10	10	10	10	10	10	10	10	10	10	10	10	10	10	10	10	10	10	10	10	10	10	10	10	10	10	10	10	10	10	10	10	10	10	10	10	10	10	10
4b. Measured directly			10	10	10	6	6	6	10	10	10	10	10	10	10	10	10	10	10	10	10	10	10	6	6	6	10	10	10	10	10	10	10	10	10	10	10	10	10	10	10	10	10	10	10	10	10	10	10
4c. Many data points			4	4	4	4	4	4	2	2	2	4	4	4	4	4	4	4	4	4	4	4	4	4	4	4	4	4	4	4	4	4	4	4	4	4	4	4	4	4	4	10	10	10	10	10	10	10	10
4. Data type total:			8	8	8	6.66667	6.66667	6.66667	7.33333	7.33333	7.33333	8	8	8	8	8	8	8	8	8	8	8	8	6.66667	6.66667	6.66667	8	8	8	8	8	8	8	8	8	8	8	8	8	8	8	10	10	10	10	10	10	10	10
Average confidence			5.8125	5.8125	6.3125	5.97917	5.47917	4.97917	6.14583	5.64583	6.64583	5.8125	5.8125	6.3125	5.8125	5.8125	5.3125	5.8125	5.8125	5.8125	5.8125	5.8125	5.3125	5.97917	5.47917	4.97917	5.8125	5.8125	5.8125	6.3125	6.3125	6.3125	6.625	6.125	6.625	6.625	6.125	6.625	5.8125	5.8125	5.8125	5.0625	5.0625	5.5625	5.0625	5.0625	5.5625	6.3125	6.3125
Compose score by			Res. 1	Res. 2	Res. 3	Res. 1	Res. 2	Res. 3	Res. 1	Res. 2	Res. 3	Res. 1	Res. 2	Res. 3	Res. 1	Res. 2	Res. 3	Res. 1	Res. 2	Res. 3	Res. 1	Res. 2	Res. 3	Res. 1	Res. 2	Res. 3	Res. 1	Res. 2	Res. 3	Res. 1	Res. 2	Res. 3	Res. 1	Res. 2	Res. 3	Res. 1	Res. 2	Res. 3	Res. 1	Res. 2	Res. 3	Res. 1	Res. 2	Res. 3	Res. 1	Res. 2	Res. 3	Res. 1	Res. 2
				*	For theoretical data, there is not any pooint for 4b and 4c
Definitions:				**	Dubland et al. is a review paper and hence no method is available.
Article agreement
0 = 0
1 or 2 = 5
3 or 4 = 7
5 or 6 = 9
7 and above = 10
2. Physiological methods
in-vivo, non-linear, residual, anisotropy, heterogenity accounted for = 10
ex-vivo, pre-conditioned, acute testing, comp. sound = 8
ex-vivo, cultured, pre-conditioned, comp. sound = 6
in-vitro, acute testing, environment sound = 4
in-vitro, culture = 2
3. Similarity
3.a.	Cell type: EC, monocyte= 10; all others=0
3.b	Organ System: arterial=10; any cardiovascular system = 5; others=0
3.c	Species: Human=10; others=0
3.d	Environment condition: In vivo=10; others=0
4. Data Type
4.a.	Numerical = 10
	Theoretical = 6
	Descriptive = 2
4.b.	Measured Directly = 10; Cells count, protein determination by absorbance, electrophoresis (ELISA)
	Measured indirectly = 6; amount inferred through the magnitude of fluorescence/stain intensity
	Extrapolated = 4
	Descriptive = 2
4.c.	over 20 data points = 10
	16 - 20 points = 8
	11 - 15 points = 6
	6 - 10 point = 4
	1 - 5 points = 2
Res.1, Res.2, Res. 3 are the three researchers who did the scoring
[truncated: 25 more columns]
